# Supplementary material for: Development of a highly sensitive point‐of‐care test for African swine fever that combines EZ‐Fast DNA extraction with LAMP detection: Evaluation using naturally infected swine whole blood samples from Vietnam
Source: Vet Med Sci. 2023 Apr 3;9(3):1226–33. doi: 10.1002/vms3.1124 (PMC10188095; doi:10.1002/vms3.1124)
Supplement: Supplementary file 1 — Supporting Information [file VMS3-9-1226-s001.xlsx]

## Sheet: Table S1
Table S1. Results of the conventional method and POCT.
Serial	Date of sampling	Location	Conventional (CT)	POCT
No.	Year/month/day	Province
1	2020-03-06	Sonla	22.35	Positive
2	2020-03-06	Sonla	20.39	Positive
3	2020-03-06	Sonla	19.61	Positive
4	2020-03-06	Sonla	19.58	Positive
5	2020-05-29	Haiduong	13.96	Positive
6	2020-02-06	Hungyen	27.24	Positive
7	2020-10-15	Hanoi	18.17	Positive
8	2020-10-15	Hanoi	19.34	Positive
9	2020-10-15	Hanoi	28	Positive
10	2020-10-15	Hanoi	24.48	Positive
11	2020-10-29	Hanoi	20.61	Positive
12	2020-12-23	Hungyen	No CT	Negative
13	2020-12-23	Hungyen	16.38	Positive
14	2020-12-23	Hungyen	14.61	Positive
15	2020-12-23	Hungyen	31.7	Positive†
16	2020-12-23	Hungyen	No CT	Negative
17	2020-12-23	Hungyen	32.3	Positive†
18	2020-12-23	Hungyen	26.5	Positive
19	2020-12-23	Hungyen	17.37	Positive
20	2020-12-23	Hungyen	No CT	Negative
21	2020-12-23	Hungyen	16.72	Positive
22	2020-12-23	Hungyen	18.74	Positive
23	2020-12-23	Hungyen	17.54	Positive
24	2020-12-23	Hungyen	21	Positive
25	2020-12-23	Hungyen	18.8	Positive
26	2021-01-31	Hungyen	18.57	Positive
27	2021-01-31	Hungyen	No CT	Negative
28	2021-01-15	Hungyen	18.55	Positive
29	2021-08-01	Hungyen	No CT	Negative
30	2020-04-11	Bacgiang	21.61	Positive
31	2020-04-11	Bacgiang	19.8	Positive
32	2020-09-11	Hungyen	27.16	Positive
33	2020-09-11	Hungyen	26.41	Positive
34	2020-09-11	Bacgiang	27.3	Positive
35	2020-11-18	Bacgiang	20.29	Positive
36	2020-08-12	Hungyen	19.01	Positive
37	2020-09-12	Bacgiang	No CT	Negative
38	2021-01-26	Bacgiang	No CT	Negative
39	2021-01-29	Bac Ninh	No CT	Negative
40	2021-03-02	Hungyen	18.9	Positive
41	2021-02-20	Bacgiang	17.7	Positive
42	2021-02-22	Hungyen	23.23	Positive
43	2021-02-22	Hungyen	21.76	Positive
44	2021-02-22	Hungyen	14.58	Positive
45	2021-11-03	Hungyen	No CT	Negative
46	2021-03-18	Hungyen	20.68	Positive
47	2021-03-23	Bacninh	No CT	Negative
48	2021-03-23	Hungyen	19.41	Positive
49	2021-03-23	Hungyen	No CT	Negative
50	2021-04-23	Hanoi	No CT	Negative
51	2021-04-23	Hanoi	No CT	Negative
52	2021-04-23	Hanoi	No CT	Negative
53	2021-04-23	Hanoi	No CT	Negative
54	2021-04-23	Hanoi	No CT	Negative
55	2021-04-23	Hanoi	No CT	Negative
56	2021-02-05	Hoabinh	19.38	Positive
57	2021-02-05	Hoabinh	22.04	Positive
58	2021-05-07	Haiduong	No CT	Negative
59	2021-05-07	Haiduong	No CT	Negative
60	2021-05-07	Haiduong	No CT	Negative
61	2021-05-07	Haiduong	No CT	Negative
62	2021-05-07	Haiduong	No CT	Negative
63	2021-06-09	Hanoi	No CT	Negative
64	2021-06-10	Hanoi	No CT	Negative
65	2021-10-19	Hungyen	16.11	Positive
66	2021-10-19	Hungyen	No CT	Negative
67	2021-10-19	Hungyen	14.99	Positive
68	2021-10-19	Hungyen	15.71	Positive
69	2021-10-22	Vinhphuc	14.68	Positive
70	2021-10-22	Vinhphuc	No CT	Negative
71	2021-10-25	Thai Nguyen	No CT	Negative
72	2021-10-25	Thai Nguyen	No CT	Negative
73	2021-10-22	Thai Nguyen	17.11	Positive
74	2021-10-22	Vinhphuc	11.84	Positive
75	2021-10-22	Hanoi	15.11	Positive
76	2021-11-02	Vinhphuc	18.24	Positive
77	2021-12-24	Hanoi	16.81	Positive
78	2021-12-24	Hanoi	No CT	Negative
79	2021-12-24	Hanoi	18.24	Positive
80	2021-12-29	Hanoi	19.87	Positive
81	2021-12-29	Hanoi	No CT	Negative
82	2021-12-29	Hanoi	No CT	Negative
83	2021-12-29	Hanoi	21.11	Positive
84	2022-01-04	Hanoi	17.76	Positive
85	2022-01-04	Hanoi	16.54	Positive
86	2022-01-04	Hanoi	17.28	Positive
87	2022-01-04	Hanoi	No CT	Negative
88	2022-01-04	Hanoi	No CT	Negative
89	2022-01-12	Hanoi	19.28	Positive
Conventional, Column kit extraction plus real-time PCR detection.
Threshold in real-time PCR, CT 35.00.
†, No. 15 and no. 17 were both positive at 40 min amplification, but both were negative at 30 min amplification in a
preliminary test, so real-time LAMP was performed and no. 15 was positive at 33 min 02 s and no. 17 at 38 min 46 s.
